# Supplementary material for: A microphysiological model of human trophoblast invasion during implantation
Source: Nat Commun. 2022 Mar 15;13:1252. doi: 10.1038/s41467-022-28663-4 (PMC8924260; doi:10.1038/s41467-022-28663-4)
Supplement: Supplementary file 6 — Source Data [file 41467_2022_28663_MOESM6_ESM.xlsx]

## Sheet: Figure 2b
Figure 2b							One-way ANOVA
		Day 2	Day 4	Day 6			Number of families	1
	#1	24	22	46			Number of comparisons per family	3
	#2	12	21	55			Alpha	0.05
	#3	18	41	63
	#4	14	38	41			Tukey's multiple comparisons test	Mean Diff.	95% CI of diff.	Significant?	Summary
							Day 2 vs. Day 4	-13.5	-30.88 to 3.883	No	ns
							Day 2 vs. Day 6	-34.25	-51.63 to -16.87	Yes	***
							Day 4 vs. Day 6	-20.75	-38.13 to -3.367	Yes	*

## Sheet: Figure 2c
Figure 2c							One-way ANOVA
		Day 2	Day 4	Day 6			Number of families	1
	#1	65.3808	117.58	213.185			Number of comparisons per family	3
	#2	75.2697	142.448	180.856			Alpha	0.05
	#3	51.2967	130.033	276.349
	#4	44.775	95.8146	278.705			Tukey's multiple comparisons test	Mean Diff.	95% CI of diff.	Significant?	Summary
							Day 2 vs. Day 4	-62.29	-123.9 to -0.6936	Yes	*
							Day 2 vs. Day 6	-178.1	-239.7 to -116.5	Yes	****
							Day 4 vs. Day 6	-115.8	-177.4 to -54.21	Yes	**

## Sheet: Figure 2d
Figure 2d							One-way ANOVA
		Day 2	Day 4	Day 6			Number of families	1
	#1	6854	15199	26856			Number of comparisons per family	3
	#2	9446	10335	31642			Alpha	0.05
	#3	7916	15949	45448
	#4	6953	20882	24662			Tukey's multiple comparisons test	Mean Diff.	95% CI of diff.	Significant?	Summary
							Day 2 vs. Day 4	-7799	-19597 to 3999	No	ns
							Day 2 vs. Day 6	-24360	-36158 to -12561	Yes	***
							Day 4 vs. Day 6	-16561	-28359 to -4762	Yes	**

## Sheet: Figure 2h_Area of invasion
Figure 2h. Area of invasion							One-way ANOVA
		Matri+Col-1	Collagen I	Matrigel			Number of families	1
	#1	51712	21551	8768			Number of comparisons per family	3
	#2	29747	15822	10252			Alpha	0.05
	#3	35864	17478	14691
							Tukey's multiple comparisons test	Mean Diff.	95% CI of diff.	Significant?	Summary
							Matri+Col-1 vs. Col-1	20824	3305 to 38343	Yes	*
							Matri+Col-1 vs. Matrigel	27871	10352 to 45389	Yes	**
							Col-1 vs. Matrigel	7047	-10472 to 24565	No	ns

## Sheet: Figure 2h_# of invaded EVT
Figure 2h. Number of invaded EVT/Area							One-way ANOVA
		Matri+Col-1	Collagen I	Matrigel			Tukey's multiple comparisons test	Mean Diff.	95% CI of diff.	Significant?	Summary
	#1	69.9301	48.951	13.986
	#2	94.4056	45.4545	17.4825			Matri+Col-1 vs. Col-1	52.45	14.94 to 89.95	Yes	*
	#3	115.385	27.972	6.99301			Matri+Col-1 vs. Matrigel	80.42	42.91 to 117.9	Yes	**
							Col-1 vs. Matrigel	27.97	-9.534 to 65.48	No	ns

## Sheet: Figure 2i. # of invaded EVTs
Figure 2i. # of invaded EVTs							Two-sided t-test
		Matri+Col-1	Collagen I	Matrigel			Column B	HTR
	#1	69.9301	48.951	13.986			vs.	vs.
	#2	94.4056	45.4545	17.4825			Column A	EVT
	#3	115.385	27.972	6.99301
							Unpaired t test
							P value	0.0005
							P value summary	***
							Significantly different? (P < 0.05)	Yes
							One- or two-tailed P value?	Two-tailed
							t, df	t=10.16 df=4
							How big is the difference?
							Mean ± SEM of column A	111.1 ± 10.02 N=3
							Mean ± SEM of column B	8.099 ± 1.559 N=3
							Difference between means	-103.0 ± 10.14
							95% confidence interval	-131.2 to -74.88
							R square	0.9627

## Sheet: Figure 2i. Area of invasion
Figure 2i. Area of invasion						Two-sided t-test
		EVT	HTR			Column B	HTR
	#1	38645	14414			vs.	vs.
	#2	37173	6903			Column A	EVT
	#3	25737	2549
						Unpaired t test
						P value	0.0084
						P value summary	**
						Significantly different? (P < 0.05)	Yes
						One- or two-tailed P value?	Two-tailed
						t, df	t=4.838 df=4
						How big is the difference?
						Mean ± SEM of column A	33852 ± 4080 N=3
						Mean ± SEM of column B	7955 ± 3465 N=3
						Difference between means	-25896 ± 5353
						95% confidence interval	-40758 to -11035
						R square	0.854

## Sheet: Figure 3c
Figure 3c						Two-sided t-test
		EVT-mono	CO			Column B	CO
	#1	53	114			vs.	vs.
	#2	59	140			Column A	EVT-mono
	#3	56	141
						Unpaired t test
						P value	0.0011
						P value summary	**
						Significantly different? (P < 0.05)	Yes
						One- or two-tailed P value?	Two-tailed
						t, df	t=8.402 df=4
						How big is the difference?
						Mean ± SEM of column A	56.00 ± 1.732 N=3
						Mean ± SEM of column B	131.7 ± 8.838 N=3
						Difference between means	75.67 ± 9.006
						95% confidence interval	50.66 to 100.7
						R square	0.9464

## Sheet: Figure 3d
Figure 3d						Two-sided t-test
		EVT-mono	CO			Column B	CO
	#1	85.8742	146.803			vs.	vs.
	#2	95.3107	151.937			Column A	EVT-mono
	#3	104.357	190.024
						Unpaired t test
						P value	0.0098
						P value summary	**
						Significantly different? (P < 0.05)	Yes
						One- or two-tailed P value?	Two-tailed
						t, df	t=4.627 df=4
						How big is the difference?
						Mean ± SEM of column A	95.18 ± 5.336 N=3
						Mean ± SEM of column B	162.9 ± 13.63 N=3
						Difference between means	67.74 ± 14.64
						95% confidence interval	27.10 to 108.4
						R square	0.8426

## Sheet: Figure 3e_EVT-mono
Figure 3e_EVT-mono
		Angle
	#1	-4.497
	#2	90.507
	#3	47.936
	#4	99.66
	#5	143.531
	#6	114.102
	#7	14.139
	#8	144.189
	#9	123.481
	#10	4.885
	#11	161.095
	#12	30.466
	#13	29.94
	#14	159.044
	#15	165.069
	#16	157.286

[truncated: 29 more sheets: Figure 3e_CO, Figure 3f. # of invaded EVTs, Figure 3f. Depth of invasion, Figure 3i. # of invaded EVTs, Figure 3i. Depth of invasion, Figure 3k, Figure 3l. MMP2, Figure 3l. MMP9, Figure 4e, Figure 4g, Figure 4h, Figure 5h, Figure 5i, Figure 5j, Figure 6j_VCAM1 MFI, Figure 6j_C4 MFI, Figure 7e. # of invaded EVTs, Figure 7e. Depth of invasion, Figure 7f, Figure 7h. # of invaded EVTs …]
